# Supplementary material for: Extracellular vesicles from the trematodes Fasciola hepatica and Dicrocoelium dendriticum trigger different responses in human THP‐1 macrophages
Source: J Extracell Vesicles. 2023 Apr 19;12(4):e12317. doi: 10.1002/jev2.12317 (PMC10114103; doi:10.1002/jev2.12317)
Supplement: Supplementary file 1 — Supplementary Table 1. List of proteins identified in Fasciola hepatica EVs by LC‐MS/MS. [file JEV2-12-e12317-s002.xlsx]

## Sheet: Hoja1
Supplementary Table 1. List of proteins identified in Fasciola hepatica EVs by LC-MS/MS.
N	Accession number (Uniprot)	Name	Species	Peptides(95%)	Blastp (NCBI homology)
1	tr|C6KGZ9|C6KGZ9_FASGI	Leucine amino peptidase OS=Fasciola gigantica OX=46835 PE=2 SV=1	FASGI	51
2	tr|B1NI98|B1NI98_FASHE	Heat shock protein 70 OS=Fasciola hepatica OX=6192 GN=HSP70 PE=2 SV=1	FASHE	44
3	tr|A0A2H1CL25|A0A2H1CL25_FASHE	Annexin OS=Fasciola hepatica OX=6192 GN=D915_04479 PE=4 SV=1	FASHE	34
23	tr|A0A2H1CJ88|A0A2H1CJ88_FASHE	Globin OS=Fasciola hepatica OX=6192 GN=D915_05120 PE=3 SV=1	FASHE	25
4	tr|A0A2H1C293|A0A2H1C293_FASHE	ABC transporter, ATP-binding protein OS=Fasciola hepatica OX=6192 GN=D915_11538 PE=4 SV=1	FASHE	24	Multidrug resistance protein 2
12	tr|A0A2H1CUC2|A0A2H1CUC2_FASHE	FerI domain protein OS=Fasciola hepatica OX=6192 GN=D915_01379 PE=4 SV=1	FASHE	24	Dysferlin
6	tr|A0A2H1BWY6|A0A2H1BWY6_FASHE	Glyceraldehyde-3-phosphate dehydrogenase OS=Fasciola hepatica OX=6192 GN=D915_13480 PE=3 SV=1	FASHE	23
21	tr|A0A2H1C900|A0A2H1C900_FASHE	FERM central domain protein OS=Fasciola hepatica OX=6192 GN=D915_08987 PE=4 SV=1	FASHE	23	Ezrin-moesin-radixin
7	tr|A0A2H1CVS8|A0A2H1CVS8_FASHE	Phosphotransferase OS=Fasciola hepatica OX=6192 GN=D915_00808 PE=3 SV=1	FASHE	21
34	tr|A0A2H1BZL6|A0A2H1BZL6_FASHE	Uncharacterized protein OS=Fasciola hepatica OX=6192 GN=D915_12522 PE=4 SV=1	FASHE	21
8	tr|A0A2H1CH07|A0A2H1CH07_FASHE	Ras family protein OS=Fasciola hepatica OX=6192 GN=D915_06842 PE=4 SV=1	FASHE	20	Rab-protein 8
32	tr|H9D1C4|H9D1C4_FASGI	Glucose transporter-2 protein OS=Fasciola gigantica OX=46835 PE=2 SV=1	FASGI	20
14	tr|A0A2H1C6I9|A0A2H1C6I9_FASHE	BRO1-like domain protein OS=Fasciola hepatica OX=6192 GN=D915_09967 PE=4 SV=1	FASHE	19	Programmed cell death 6-interacting protein
57	tr|A0A2H1CUX4|A0A2H1CUX4_FASHE	Tetraspanin family protein OS=Fasciola hepatica OX=6192 GN=D915_01125 PE=3 SV=1	FASHE	19	CD63
16	tr|B3CJ61|B3CJ61_FASHE	Enolase OS=Fasciola hepatica OX=6192 GN=eno PE=2 SV=1	FASHE	18
33	tr|B6DT35|B6DT35_FASHE	Thioredoxin peroxidase OS=Fasciola hepatica OX=6192 PE=2 SV=1	FASHE	18
9	tr|A0A2H1C5M7|A0A2H1C5M7_FASHE	Uncharacterized protein OS=Fasciola hepatica OX=6192 GN=D915_16282 PE=4 SV=1	FASHE	17
10	tr|A0A2H1C6K4|A0A2H1C6K4_FASHE	Uncharacterized protein OS=Fasciola hepatica OX=6192 GN=D915_10607 PE=4 SV=1	FASHE	17	IST-1 protein
11	tr|A0A2H1CVR6|A0A2H1CVR6_FASHE	Phosphoenolpyruvate carboxykinase OS=Fasciola hepatica OX=6192 GN=D915_00833 PE=3 SV=1	FASHE	17
13	tr|A0A2H1C3P3|A0A2H1C3P3_FASHE	14-3-3 protein OS=Fasciola hepatica OX=6192 GN=D915_10990 PE=3 SV=1	FASHE	17
37	tr|A0A2H1CNR1|A0A2H1CNR1_FASHE	Peptidase C13 family protein OS=Fasciola hepatica OX=6192 GN=D915_16195 PE=4 SV=1	FASHE	17	Legumain-2
39	tr|H2KQY6|H2KQY6_CLOSI	Polyubiquitin-A OS=Clonorchis sinensis OX=79923 GN=CLF_105056 PE=4 SV=1	CLOSI	17
22	tr|A0A2H1CG65|A0A2H1CG65_FASHE	Actin OS=Fasciola hepatica OX=6192 GN=D915_06262 PE=3 SV=1	FASHE	16
26	tr|A0A183A834|A0A183A834_9TREM	Uncharacterized protein OS=Echinostoma caproni OX=27848 GN=ECPE_LOCUS3119 PE=3 SV=1	9TREM	16	Serine/threonine-protein kinase PAK
29	tr|A0A2H1CTZ4|A0A2H1CTZ4_FASHE	ABC transporter, ATP-binding protein OS=Fasciola hepatica OX=6192 GN=D915_01460 PE=4 SV=1	FASHE	16	Multidrug resistance protein 1, partial
20	tr|A0A2H1CIA4|A0A2H1CIA4_FASHE	CRAL/TRIO domain protein OS=Fasciola hepatica OX=6192 GN=D915_05460 PE=4 SV=1	FASHE	15	Retinaldehyde binding protein
38	tr|A0A2H1C3C0|A0A2H1C3C0_FASHE	SCP-like protein OS=Fasciola hepatica OX=6192 GN=D915_11114 PE=3 SV=1	FASHE	15	GLIPR1 protein 1
232	tr|A0A2H1C975|A0A2H1C975_FASHE	Putative ATP synthase F0, A subunit OS=Fasciola hepatica OX=6192 GN=D915_09729 PE=4 SV=1	FASHE	15
24	tr|B0RZ77|B0RZ77_FASHE	Tubulin beta chain OS=Fasciola hepatica OX=6192 GN=beta-tub2 PE=2 SV=1	FASHE	14
65	tr|A0A2H1CQR4|A0A2H1CQR4_FASHE	Type I phosphodiesterase / nucleotide pyrophosphatase OS=Fasciola hepatica OX=6192 GN=D915_02689 PE=4 SV=1	FASHE	14
18	tr|A0A2H1CTK8|A0A2H1CTK8_FASHE	ATPase, AAA family OS=Fasciola hepatica OX=6192 GN=D915_01662 PE=3 SV=1	FASHE	13
19	tr|A0A2H1CJY6|A0A2H1CJY6_FASHE	Amidase OS=Fasciola hepatica OX=6192 GN=D915_04865 PE=4 SV=1	FASHE	13
25	tr|A0A2H1CIF1|A0A2H1CIF1_FASHE	Uncharacterized protein OS=Fasciola hepatica OX=6192 GN=D915_05432 PE=4 SV=1	FASHE	13	L-plastin
27	tr|A0A2H1CIB8|A0A2H1CIB8_FASHE	Uncharacterized protein OS=Fasciola hepatica OX=6192 GN=D915_05456 PE=4 SV=1	FASHE	13	Otoferlin
41	tr|A0A2H1CDF0|A0A2H1CDF0_FASHE	V-type proton ATPase subunit a (Fragment) OS=Fasciola hepatica OX=6192 GN=D915_08105 PE=3 SV=1	FASHE	13
43	tr|A0A2H1CRX0|A0A2H1CRX0_FASHE	Uncharacterized protein OS=Fasciola hepatica OX=6192 GN=D915_02281 PE=4 SV=1	FASHE	13
31	tr|A0A2H1CA34|A0A2H1CA34_FASHE	Universal stress family protein OS=Fasciola hepatica OX=6192 GN=D915_08560 PE=4 SV=1	FASHE	12	Stress response protein nhaX
36	tr|A0A2H1CU76|A0A2H1CU76_FASHE	Uncharacterized protein OS=Fasciola hepatica OX=6192 GN=D915_01375 PE=4 SV=1	FASHE	12	Myoferlin
72	tr|A0A2H1CGY4|A0A2H1CGY4_FASHE	SNARE domain protein OS=Fasciola hepatica OX=6192 GN=D915_06011 PE=4 SV=1	FASHE	12	Synaptosomal-associated protein 25
40	tr|A0A2H1BZ82|A0A2H1BZ82_FASHE	Uncharacterized protein OS=Fasciola hepatica OX=6192 GN=D915_12653 PE=4 SV=1	FASHE	11	Vacoular protein sorting-associated VTA1
48	tr|A0A2H1CK96|A0A2H1CK96_FASHE	Uncharacterized protein OS=Fasciola hepatica OX=6192 GN=D915_04737 PE=4 SV=1	FASHE	11
49	tr|A0A2H1C079|A0A2H1C079_FASHE	Uncharacterized protein OS=Fasciola hepatica OX=6192 GN=D915_13001 PE=4 SV=1	FASHE	11
56	tr|A0A2H1BSG0|A0A2H1BSG0_FASHE	SNF7 family protein OS=Fasciola hepatica OX=6192 GN=D915_15402 PE=3 SV=1	FASHE	11	Charged multivesicular body protein 1
61	tr|A0A2H1C3K8|A0A2H1C3K8_FASHE	Uncharacterized protein OS=Fasciola hepatica OX=6192 GN=D915_11010 PE=4 SV=1	FASHE	11
77	tr|A0A2H1CA46|A0A2H1CA46_FASHE	Uncharacterized protein OS=Fasciola hepatica OX=6192 GN=D915_08553 PE=4 SV=1	FASHE	11	Acid sphingomyelinase phosphodiesterase 3a
146	tr|A0A2H1BWY2|A0A2H1BWY2_FASHE	Uncharacterized protein OS=Fasciola hepatica OX=6192 GN=D915_13495 PE=4 SV=1	FASHE	11	CD59
28	tr|A0A2H1BRJ3|A0A2H1BRJ3_FASHE	Hsp90 protein (Fragment) OS=Fasciola hepatica OX=6192 GN=D915_15891 PE=4 SV=1	FASHE	10
30	tr|B0RZ73|B0RZ73_FASHE	Tubulin alpha chain (Fragment) OS=Fasciola hepatica OX=6192 GN=alpha-tub3 PE=2 SV=1	FASHE	10
35	tr|A0A2H1C281|A0A2H1C281_FASHE	Papain family cysteine protease OS=Fasciola hepatica OX=6192 GN=D915_12220 PE=3 SV=1	FASHE	10	Cathepsin B5
52	tr|Q9U1G7|Q9U1G7_FASHE	Thioredoxin OS=Fasciola hepatica OX=6192 GN=trx PE=1 SV=1	FASHE	10
55	tr|A0A2H1CUD2|A0A2H1CUD2_FASHE	BAR domain protein (Fragment) OS=Fasciola hepatica OX=6192 GN=D915_01336 PE=4 SV=1	FASHE	10	Endophilin
62	tr|A0A2H1BS07|A0A2H1BS07_FASHE	Uncharacterized protein OS=Fasciola hepatica OX=6192 GN=D915_15804 PE=4 SV=1	FASHE	10
67	tr|A0A2H1CVR1|A0A2H1CVR1_FASHE	Cofilin/tropomyosin-type actin-binding protein OS=Fasciola hepatica OX=6192 GN=D915_00759 PE=3 SV=1	FASHE	10
69	tr|A0A2H1CL77|A0A2H1CL77_FASHE	C2 domain protein OS=Fasciola hepatica OX=6192 GN=D915_04390 PE=4 SV=1	FASHE	10	Synaptotagmin-2
106	tr|A0A2H1CFK4|A0A2H1CFK4_FASHE	CUB domain protein OS=Fasciola hepatica OX=6192 GN=D915_06493 PE=4 SV=1	FASHE	10
42	tr|Q06A71|Q06A71_FASHE	Glutathione transferase sigma class OS=Fasciola hepatica OX=6192 PE=1 SV=1	FASHE	9
46	tr|A0A2H1CVH7|A0A2H1CVH7_FASHE	Calpain large subunit, domain III OS=Fasciola hepatica OX=6192 GN=D915_00898 PE=3 SV=1	FASHE	9
59	tr|S4UI50|S4UI50_FASHE	Triosephosphate isomerase OS=Fasciola hepatica OX=6192 PE=2 SV=1	FASHE	9
170	tr|A0A2H1BTJ8|A0A2H1BTJ8_FASHE	Tetraspanin OS=Fasciola hepatica OX=6192 GN=D915_15810 PE=3 SV=1	FASHE	9	CD63 antigen
45	tr|H2KVG5|H2KVG5_CLOSI	Sodium/potassium-transporting ATPase subunit alpha (Fragment) OS=Clonorchis sinensis OX=79923 GN=CLF_112263 PE=3 SV=1	CLOSI	8
47	tr|A0A2H1CHN6|A0A2H1CHN6_FASHE	C2 domain protein OS=Fasciola hepatica OX=6192 GN=D915_06620 PE=4 SV=1	FASHE	8	Synaptotagmin 4
70	tr|Q45UT3|Q45UT3_FASHE	Phosphoglycerate kinase OS=Fasciola hepatica OX=6192 PE=2 SV=2	FASHE	8
75	tr|A0A2H1C3P7|A0A2H1C3P7_FASHE	Uncharacterized protein OS=Fasciola hepatica OX=6192 GN=D915_10963 PE=4 SV=1	FASHE	8	BRO1 domain and CAAX motif containing
79	tr|A0A183AFM6|A0A183AFM6_9TREM	Malic enzyme OS=Echinostoma caproni OX=27848 PE=3 SV=1	9TREM	8
88	tr|A0A2H1CE08|A0A2H1CE08_FASHE	Ras family protein OS=Fasciola hepatica OX=6192 GN=D915_07076 PE=4 SV=1	FASHE	8	Cell division control protein 42
95	tr|A0A2H1CPU9|A0A2H1CPU9_FASHE	Uncharacterized protein OS=Fasciola hepatica OX=6192 GN=D915_03029 PE=4 SV=1	FASHE	8	DM9 domain-containing protein
99	tr|A0A2H1BT83|A0A2H1BT83_FASHE	Fructose-bisphosphate aldolase class-I (Fragment) OS=Fasciola hepatica OX=6192 GN=D915_14923 PE=4 SV=1	FASHE	8
107	tr|A0A2H1CDN6|A0A2H1CDN6_FASHE	SNF7 family protein OS=Fasciola hepatica OX=6192 GN=D915_07186 PE=4 SV=1	FASHE	8	Charged multivesicular body protein 2
116	tr|A0A2H1C957|A0A2H1C957_FASHE	Papain family cysteine protease OS=Fasciola hepatica OX=6192 GN=D915_08938 PE=3 SV=1	FASHE	8	Cathepsin B
118	tr|A0A2H1BYH7|A0A2H1BYH7_FASHE	Cytidine deaminase OS=Fasciola hepatica OX=6192 GN=D915_12920 PE=3 SV=1	FASHE	8
147	tr|A0A2H1CXP3|A0A2H1CXP3_FASHE	Putative Cys-rich domain protein OS=Fasciola hepatica OX=6192 GN=D915_00106 PE=4 SV=1	FASHE	8	Placenta-specific 8 protein
148	tr|A0A2H1C6D2|A0A2H1C6D2_FASHE	Uncharacterized protein OS=Fasciola hepatica OX=6192 GN=D915_09960 PE=4 SV=1	FASHE	8
213	tr|A0A2H1BZF7|A0A2H1BZF7_FASHE	Hsp90 protein OS=Fasciola hepatica OX=6192 GN=D915_12580 PE=3 SV=1	FASHE	8
53	tr|A0A2H1CU16|A0A2H1CU16_FASHE	Gelsolin repeat protein OS=Fasciola hepatica OX=6192 GN=D915_01476 PE=4 SV=1	FASHE	7
71	tr|A0A183AGB6|A0A183AGB6_9TREM	Uncharacterized protein OS=Echinostoma caproni OX=27848 GN=ECPE_LOCUS6001 PE=4 SV=1	9TREM	7	Ras-related protein Rap-1b
73	tr|A0A2H1BWW3|A0A2H1BWW3_FASHE	DnaK family protein OS=Fasciola hepatica OX=6192 GN=D915_13519 PE=3 SV=1	FASHE	7	Heat shock protein kDa
74	tr|A0A2H1CI28|A0A2H1CI28_FASHE	Ras family protein OS=Fasciola hepatica OX=6192 GN=D915_16114 PE=4 SV=1	FASHE	7	Ras-related protein Rab-11B
81	tr|A0A2H1CX74|A0A2H1CX74_FASHE	Uncharacterized protein OS=Fasciola hepatica OX=6192 GN=D915_00275 PE=4 SV=1	FASHE	7
82	tr|A0A2H1BV14|A0A2H1BV14_FASHE	RHO protein GDP dissociation inhibitor OS=Fasciola hepatica OX=6192 GN=D915_14207 PE=4 SV=1	FASHE	7
84	tr|A0A2H1C1W2|A0A2H1C1W2_FASHE	Dynamin family protein OS=Fasciola hepatica OX=6192 GN=D915_11671 PE=3 SV=1	FASHE	7
87	tr|A0A2H1C6R2|A0A2H1C6R2_FASHE	SNF7 family protein OS=Fasciola hepatica OX=6192 GN=D915_09888 PE=3 SV=1	FASHE	7	Charged multivesicular body protein 4Ba
91	tr|A0A2H1CJ61|A0A2H1CJ61_FASHE	Peptidase, M24 family OS=Fasciola hepatica OX=6192 GN=D915_05198 PE=4 SV=1	FASHE	7	Peptidase D
94	tr|A0A183ABM0|A0A183ABM0_9TREM	Uncharacterized protein OS=Echinostoma caproni OX=27848 GN=ECPE_LOCUS4355 PE=3 SV=1	9TREM	7	S-syntaxin
97	tr|D8X0E5|D8X0E5_FASGI	Fatty acid binding protein type 3 OS=Fasciola gigantica OX=46835 GN=FABP3 PE=2 SV=1	FASGI	7
97	tr|A0A2H1BZK0|A0A2H1BZK0_FASHE	Lipocalin / cytosolic fatty-acid binding protein OS=Fasciola hepatica OX=6192 GN=D915_12534 PE=3 SV=1	FASHE	7
103	tr|A0A2H1BSA5|A0A2H1BSA5_FASHE	Saposin-like type B, region 1 (Fragment) OS=Fasciola hepatica OX=6192 GN=D915_15543 PE=4 SV=1	FASHE	7
105	tr|A0A2H1BVW8|A0A2H1BVW8_FASHE	SNF7 family protein OS=Fasciola hepatica OX=6192 GN=D915_14641 PE=3 SV=1	FASHE	7	Charged multivesicular body protein 5
113	tr|A0A2H1C1U8|A0A2H1C1U8_FASHE	Uncharacterized protein OS=Fasciola hepatica OX=6192 GN=D915_11672 PE=4 SV=1	FASHE	7	Receptor Mediated Endocytosis
196	tr|A0A2H1CTY1|A0A2H1CTY1_FASHE	Uncharacterized protein OS=Fasciola hepatica OX=6192 GN=D915_01520 PE=3 SV=1	FASHE	7	lysosomal protective protein isoform X1
86	tr|A8E0R8|A8E0R8_FASHE	Thioredoxin-glutathione reductase OS=Fasciola hepatica OX=6192 GN=tgr PE=2 SV=2	FASHE	6
90	tr|A0A2H1CPR6|A0A2H1CPR6_FASHE	Uncharacterized protein OS=Fasciola hepatica OX=6192 GN=D915_03058 PE=4 SV=1	FASHE	6	Glutathion S-transferase
96	tr|A0A2H1C5Z6|A0A2H1C5Z6_FASHE	ATP synthase, subunit C OS=Fasciola hepatica OX=6192 GN=D915_10114 PE=4 SV=1	FASHE	6
100	sp|P56598|GST29_FASHE	Glutathione S-transferase class-mu 26 kDa isozyme 1 OS=Fasciola hepatica OX=6192 PE=1 SV=2	FASHE	6
101	tr|A0A2H1C2Y6|A0A2H1C2Y6_FASHE	Leucine Rich repeat-containing domain protein OS=Fasciola hepatica OX=6192 GN=D915_11263 PE=4 SV=1	FASHE	6
102	tr|A0A2H1C2U7|A0A2H1C2U7_FASHE	Uncharacterized protein OS=Fasciola hepatica OX=6192 GN=D915_11293 PE=4 SV=1	FASHE	6	E3 ubiquitin-protein ligase
108	tr|A0A2H1BY00|A0A2H1BY00_FASHE	Uncharacterized protein (Fragment) OS=Fasciola hepatica OX=6192 GN=D915_13103 PE=4 SV=1	FASHE	6	ATP-binding cassette sub-family D member 4
110	tr|A0A2H1CV21|A0A2H1CV21_FASHE	Uncharacterized protein OS=Fasciola hepatica OX=6192 GN=D915_01074 PE=4 SV=1	FASHE	6
111	tr|A0A2H1CF89|A0A2H1CF89_FASHE	Oxidoreductase, short chain dehydrogenase/reductase family protein OS=Fasciola hepatica OX=6192 GN=D915_06629 PE=4 SV=1	FASHE	6
112	tr|A0A2H1CF15|A0A2H1CF15_FASHE	Malate dehydrogenase OS=Fasciola hepatica OX=6192 GN=D915_06694 PE=3 SV=1	FASHE	6
120	tr|A0A2H1CDG3|A0A2H1CDG3_FASHE	SNF7 family protein OS=Fasciola hepatica OX=6192 GN=D915_07378 PE=3 SV=1	FASHE	6	Charged multivesicular body protein 2a
122	tr|A0A2H1C181|A0A2H1C181_FASHE	Uncharacterized protein OS=Fasciola hepatica OX=6192 GN=D915_11898 PE=4 SV=1	FASHE	6
125	tr|Q5I5Y3|Q5I5Y3_FASHE	Putative Fasciola/Schistosoma cross-reactive protein OS=Fasciola hepatica OX=6192 PE=2 SV=1	FASHE	6
137	tr|A0A2H1C4Y6|A0A2H1C4Y6_FASHE	Glutathione peroxidase OS=Fasciola hepatica OX=6192 GN=D915_10508 PE=3 SV=1	FASHE	6
149	tr|A0A2H1C269|A0A2H1C269_FASHE	Carbonate dehydratase, eukaryotic-type OS=Fasciola hepatica OX=6192 GN=D915_12296 PE=4 SV=1	FASHE	6
150	tr|A0A2H1CF75|A0A2H1CF75_FASHE	Oxidoreductase, short chain dehydrogenase/reductase family protein OS=Fasciola hepatica OX=6192 GN=D915_06630 PE=4 SV=1	FASHE	6	Retinol dehydrogenase 12
98	tr|A0A1S8WRB6|A0A1S8WRB6_9TREM	Ras family protein OS=Opisthorchis viverrini OX=6198 GN=X801_07179 PE=4 SV=1	9TREM	5	Ras-related protein Rab-2A
104	tr|A0A2H1CA01|A0A2H1CA01_FASHE	Uncharacterized protein OS=Fasciola hepatica OX=6192 GN=D915_09422 PE=4 SV=1	FASHE	5	Alpha actinin sarcomeric
115	tr|A0A2H1BVZ9|A0A2H1BVZ9_FASHE	Uncharacterized protein OS=Fasciola hepatica OX=6192 GN=D915_13848 PE=4 SV=1	FASHE	5	Stefin-1
121	tr|A0A2H1BZX5|A0A2H1BZX5_FASHE	CRAL/TRIO domain protein (Fragment) OS=Fasciola hepatica OX=6192 GN=D915_12404 PE=4 SV=1	FASHE	5	Random slug protein 5
131	tr|A0A2H1C7Z5|A0A2H1C7Z5_FASHE	Ca2+ insensitive EF hand OS=Fasciola hepatica OX=6192 GN=D915_09421 PE=4 SV=1	FASHE	5
139	tr|A0A2H1CTT0|A0A2H1CTT0_FASHE	Uncharacterized protein OS=Fasciola hepatica OX=6192 GN=D915_01519 PE=3 SV=1	FASHE	5
140	tr|A0A2H1C3W5|A0A2H1C3W5_FASHE	Putative glycerol kinase OS=Fasciola hepatica OX=6192 GN=D915_11696 PE=4 SV=1	FASHE	5
151	tr|A0A183A8T9|A0A183A8T9_9TREM	Uncharacterized protein OS=Echinostoma caproni OX=27848 GN=ECPE_LOCUS3374 PE=4 SV=1	9TREM	5	Tetratricopeptide repeat protein 39B
160	tr|A0A2H1CSK6|A0A2H1CSK6_FASHE	Uncharacterized protein OS=Fasciola hepatica OX=6192 GN=D915_01993 PE=4 SV=1	FASHE	5	T-cell immunomodulatory protein
161	tr|A0A2H1C8R1|A0A2H1C8R1_FASHE	Uncharacterized protein OS=Fasciola hepatica OX=6192 GN=D915_09063 PE=4 SV=1	FASHE	5
209	tr|A0A2H1CCN5|A0A2H1CCN5_FASHE	Uncharacterized protein OS=Fasciola hepatica OX=6192 GN=D915_07575 PE=4 SV=1	FASHE	5
361	tr|G4VRU0|G4VRU0_SCHMA	Putative rab-2,4,14 OS=Schistosoma mansoni OX=6183 GN=Smp_071630 PE=4 SV=1	SCHMA	5
367	tr|H2KUN9|H2KUN9_CLOSI	ATP-binding cassette subfamily B (MDR/TAP) member 1 OS=Clonorchis sinensis OX=79923 GN=CLF_109710 PE=4 SV=1	CLOSI	5
119	tr|A0A095AFF8|A0A095AFF8_SCHHA	Rho-related GTP-binding protein RhoC OS=Schistosoma haematobium OX=6185 GN=MS3_00741 PE=4 SV=1	SCHHA	4
127	tr|B1WA65|B1WA65_CLOSI	Elongation factor 1-alpha OS=Clonorchis sinensis OX=79923 GN=CLF_109937 PE=2 SV=1	CLOSI	4
129	tr|A0A2H1C4Z8|A0A2H1C4Z8_FASHE	Glutamate--ammonia ligase, catalytic domain protein OS=Fasciola hepatica OX=6192 GN=D915_10502 PE=3 SV=1	FASHE	4	Glutamine synthetase
132	tr|A0A2H1CTV7|A0A2H1CTV7_FASHE	Cyclic nucleotide-binding domain protein OS=Fasciola hepatica OX=6192 GN=D915_01493 PE=4 SV=1	FASHE	4	cAMP-dependent protein kinase type II-alpha regulatory subunit
133	tr|A0A2H1C8G5|A0A2H1C8G5_FASHE	Uncharacterized protein OS=Fasciola hepatica OX=6192 GN=D915_09174 PE=4 SV=1	FASHE	4	Phospholipase D
135	tr|A0A2H1CSN6|A0A2H1CSN6_FASHE	Rab GDP dissociation inhibitor OS=Fasciola hepatica OX=6192 GN=D915_02000 PE=3 SV=1	FASHE	4
138	tr|A0A2H1BZM8|A0A2H1BZM8_FASHE	Ras family protein (Fragment) OS=Fasciola hepatica OX=6192 GN=D915_12511 PE=4 SV=1	FASHE	4	Ras-related protein Rab-35
142	tr|A0A2H1BTT3|A0A2H1BTT3_FASHE	Uncharacterized protein OS=Fasciola hepatica OX=6192 GN=D915_14683 PE=4 SV=1	FASHE	4	putative vacuolar protein sorting 26 vps26
143	tr|A0A2H1CKG6|A0A2H1CKG6_FASHE	Ferritin OS=Fasciola hepatica OX=6192 GN=D915_05340 PE=3 SV=1	FASHE	4
145	tr|A0A2H1BZ15|A0A2H1BZ15_FASHE	CAP protein OS=Fasciola hepatica OX=6192 GN=D915_13444 PE=4 SV=1	FASHE	4
155	tr|A0A2H1C1M1|A0A2H1C1M1_FASHE	Elongation factor G OS=Fasciola hepatica OX=6192 GN=D915_11734 PE=4 SV=1	FASHE	4
156	tr|A0A2H1C5U3|A0A2H1C5U3_FASHE	WD domain, G-beta repeat protein OS=Fasciola hepatica OX=6192 GN=D915_10170 PE=4 SV=1	FASHE	4	Heterotrimeric guanine nucleotide-binding protein beta subunit
157	tr|G7Y4H3|G7Y4H3_CLOSI	Ras-related protein Rab-7A OS=Clonorchis sinensis OX=79923 GN=CLF_100890 PE=4 SV=1	CLOSI	4
158	tr|A0A2H1C1H8|A0A2H1C1H8_FASHE	PB1 domain protein OS=Fasciola hepatica OX=6192 GN=D915_11814 PE=4 SV=1	FASHE	4	Partitioning defective 6 like protein gamma
159	tr|A0A2H1CTF1|A0A2H1CTF1_FASHE	Uncharacterized protein OS=Fasciola hepatica OX=6192 GN=D915_01661 PE=4 SV=1	FASHE	4	Vacuolar protein-sorting-associated protein 4
162	tr|A0A2H1CV20|A0A2H1CV20_FASHE	Uncharacterized protein OS=Fasciola hepatica OX=6192 GN=D915_01073 PE=4 SV=1	FASHE	4
164	tr|A0A2H1CIG0|A0A2H1CIG0_FASHE	Uncharacterized protein OS=Fasciola hepatica OX=6192 GN=D915_05451 PE=4 SV=1	FASHE	4	Phospholipid-transporting ATPase
169	tr|E3UZI5|E3UZI5_FASGI	AQP-2 OS=Fasciola gigantica OX=46835 GN=AQP-2 PE=2 SV=1	FASGI	4
172	tr|B8R1B1|B8R1B1_FASHE	Alpha crystallin-containing small heat shock protein (Fragment) OS=Fasciola hepatica OX=6192 PE=2 SV=1	FASHE	4
195	tr|Q9NAT2|Q9NAT2_FASHE	Amoebapore-like protein OS=Fasciola hepatica OX=6192 PE=2 SV=1	FASHE	4
198	tr|A0A2H1BTJ5|A0A2H1BTJ5_FASHE	Uncharacterized protein (Fragment) OS=Fasciola hepatica OX=6192 GN=D915_15888 PE=4 SV=1	FASHE	4	Coatomer subunit alpha
200	tr|A0A2H1C2V0|A0A2H1C2V0_FASHE	Adenylate kinase domain protein OS=Fasciola hepatica OX=6192 GN=D915_11270 PE=3 SV=1	FASHE	4
206	tr|A0A2H1CFZ2|A0A2H1CFZ2_FASHE	PDZ/DHR/GLGF domain protein OS=Fasciola hepatica OX=6192 GN=D915_06322 PE=4 SV=1	FASHE	4	Syntenin-1
219	tr|A0A2H1CVQ5|A0A2H1CVQ5_FASHE	EF hand OS=Fasciola hepatica OX=6192 GN=D915_00785 PE=4 SV=1	FASHE	4	putative calcium-binding protein
243	tr|A0A2H1BYU2|A0A2H1BYU2_FASHE	Uncharacterized protein OS=Fasciola hepatica OX=6192 GN=D915_12816 PE=4 SV=1	FASHE	4
246	tr|A0A2H1BUJ4|A0A2H1BUJ4_FASHE	Uncharacterized protein OS=Fasciola hepatica OX=6192 GN=D915_15305 PE=4 SV=1	FASHE	4	Syndecan binding protein (Syntenin) 2
268	tr|A0A2H1CRY2|A0A2H1CRY2_FASHE	Ras family protein (Fragment) OS=Fasciola hepatica OX=6192 GN=D915_02225 PE=4 SV=1	FASHE	4	Rab protein 8
362	tr|G7YAU0|G7YAU0_CLOSI	EH domain-containing protein 3 OS=Clonorchis sinensis OX=79923 GN=CLF_104044 PE=3 SV=1	CLOSI	4
364	tr|A0A2H1BV87|A0A2H1BV87_FASHE	Oxidoreductase, short chain dehydrogenase/reductase family protein OS=Fasciola hepatica OX=6192 GN=D915_14099 PE=4 SV=1	FASHE	4
365	tr|A0A2H1C9I1|A0A2H1C9I1_FASHE	Uncharacterized protein (Fragment) OS=Fasciola hepatica OX=6192 GN=D915_08770 PE=4 SV=1	FASHE	4	Ras protein Rab-2B
144	tr|Q2HPD3|Q2HPD3_FASHE	Cathepsin L1 proteinase OS=Fasciola hepatica OX=6192 PE=2 SV=1	FASHE	3
153	tr|A0A2H1CIE8|A0A2H1CIE8_FASHE	AP complex subunit beta OS=Fasciola hepatica OX=6192 GN=D915_05412 PE=3 SV=1	FASHE	3
163	tr|A0A2H1CJM8|A0A2H1CJM8_FASHE	Autophagy-related protein 9 OS=Fasciola hepatica OX=6192 GN=D915_05809 PE=3 SV=1	FASHE	3
165	tr|A0A2H1C2S8|A0A2H1C2S8_FASHE	HECT-domain protein OS=Fasciola hepatica OX=6192 GN=D915_11290 PE=4 SV=1	FASHE	3	WW domain Protein (E3 ubiquitin ligase)
175	tr|A0A2H1CXG4|A0A2H1CXG4_FASHE	Uncharacterized protein OS=Fasciola hepatica OX=6192 GN=D915_01041 PE=4 SV=1	FASHE	3	Niemann-Pick C1 protein
176	tr|A0A2H1CR68|A0A2H1CR68_FASHE	Uncharacterized protein OS=Fasciola hepatica OX=6192 GN=D915_02518 PE=4 SV=1	FASHE	3	Carboxylic ester hydrolase
179	tr|A0A2H1C262|A0A2H1C262_FASHE	Peptidase family M1 OS=Fasciola hepatica OX=6192 GN=D915_11559 PE=4 SV=1	FASHE	3	Leukotriene A-4 hydrolase
180	tr|A0A1S8WPB3|A0A1S8WPB3_9TREM	Cell division control protein 48 OS=Opisthorchis viverrini OX=6198 GN=X801_07945 PE=3 SV=1	9TREM	3
181	tr|A0A2H1BWB9|A0A2H1BWB9_FASHE	Hydroxyacylglutathione hydrolase OS=Fasciola hepatica OX=6192 GN=D915_14475 PE=3 SV=1	FASHE	3
183	tr|A0A2H1CJ52|A0A2H1CJ52_FASHE	Transketolase, thiamine diphosphate binding domain protein OS=Fasciola hepatica OX=6192 GN=D915_05177 PE=4 SV=1	FASHE	3	Transketolase
184	tr|A0A2H1CGR4|A0A2H1CGR4_FASHE	DnaJ domain protein OS=Fasciola hepatica OX=6192 GN=D915_06062 PE=3 SV=1	FASHE	3	probable Hsp40
186	tr|A0A2H1BSX2|A0A2H1BSX2_FASHE	Uncharacterized protein OS=Fasciola hepatica OX=6192 GN=D915_15058 PE=3 SV=1	FASHE	3
187	tr|A0A2H1C822|A0A2H1C822_FASHE	1-phosphatidylinositol-4-phosphate 5-kinase OS=Fasciola hepatica OX=6192 GN=D915_10156 PE=4 SV=1	FASHE	3
188	tr|G4LWA8|G4LWA8_SCHMA	ATP synthase subunit beta vacuolar,putative OS=Schistosoma mansoni OX=6183 GN=Smp_029390 PE=3 SV=1	SCHMA	3
189	tr|A0A2H1CCL3|A0A2H1CCL3_FASHE	Uncharacterized protein OS=Fasciola hepatica OX=6192 GN=D915_07609 PE=4 SV=1	FASHE	3	putative tegumental protein
191	tr|A0A2H1CW22|A0A2H1CW22_FASHE	Uncharacterized protein OS=Fasciola hepatica OX=6192 GN=D915_01358 PE=4 SV=1	FASHE	3	Gamma-soluble NSF attachment protein
192	tr|A0A2H1BZJ6|A0A2H1BZJ6_FASHE	NAC domain protein OS=Fasciola hepatica OX=6192 GN=D915_12527 PE=4 SV=1	FASHE	3	Nascent polypeptide-associated complex alpha polypeptide
194	tr|Q9Y0H2|Q9Y0H2_FASHE	Tegumental antigen OS=Fasciola hepatica OX=6192 GN=T1 PE=2 SV=1	FASHE	3
197	tr|A0A2H1C5I8|A0A2H1C5I8_FASHE	EF hand (Fragment) OS=Fasciola hepatica OX=6192 GN=D915_10290 PE=4 SV=1	FASHE	3
199	tr|Q4KSL8|Q4KSL8_FASGI	SAP-1 OS=Fasciola gigantica OX=46835 GN=SAP-1 PE=2 SV=1	FASGI	3
201	tr|Q9XY94|Q9XY94_FASHE	Superoxide dismutase [Cu-Zn] OS=Fasciola hepatica OX=6192 PE=2 SV=1	Cu-Zn	3
203	tr|A0A2H1C974|A0A2H1C974_FASHE	N-acetyllactosaminide 3-alpha-galactosyltransferase OS=Fasciola hepatica OX=6192 GN=D915_08904 PE=4 SV=1	FASHE	3
204	tr|A0A2H1CSD6|A0A2H1CSD6_FASHE	Ras family protein OS=Fasciola hepatica OX=6192 GN=D915_02061 PE=4 SV=1	FASHE	3	Ras protein let-60
207	tr|A0A2H1CLZ3|A0A2H1CLZ3_FASHE	Ras family protein OS=Fasciola hepatica OX=6192 GN=D915_04109 PE=4 SV=1	FASHE	3	GTP-binding protein rho2
208	tr|A0A2H1CHU6|A0A2H1CHU6_FASHE	Uncharacterized protein OS=Fasciola hepatica OX=6192 GN=D915_05633 PE=4 SV=1	FASHE	3
217	tr|A0A2H1CUR5|A0A2H1CUR5_FASHE	Uncharacterized protein OS=Fasciola hepatica OX=6192 GN=D915_01155 PE=4 SV=1	FASHE	3	Alpha-tocopherol transfer protein
218	tr|A0A2H1CFL7|A0A2H1CFL7_FASHE	Uncharacterized protein OS=Fasciola hepatica OX=6192 GN=D915_06492 PE=4 SV=1	FASHE	3
221	tr|A0A2H1C1F8|A0A2H1C1F8_FASHE	Uncharacterized protein OS=Fasciola hepatica OX=6192 GN=D915_11844 PE=4 SV=1	FASHE	3	Aspartate aminotransferase
224	tr|Q5DH25|Q5DH25_SCHJA	Protein phosphatase 3, regulatory subunit OS=Schistosoma japonicum OX=6182 PE=2 SV=1	SCHJA	3
226	tr|A0A2H1CR06|A0A2H1CR06_FASHE	Uncharacterized protein OS=Fasciola hepatica OX=6192 GN=D915_02592 PE=4 SV=1	FASHE	3
230	tr|A0A1C8F9S1|A0A1C8F9S1_FASHE	CaBP1 OS=Fasciola hepatica OX=6192 GN=D915_04944 PE=2 SV=1	FASHE	3
233	tr|A0A2H1CUV3|A0A2H1CUV3_FASHE	Uncharacterized protein OS=Fasciola hepatica OX=6192 GN=D915_01986 PE=4 SV=1	FASHE	3	High affinity cationic amino acid transporter 1
237	tr|A0A3G4YQA0|A0A3G4YQA0_FASGI	Putative Ras-related protein Rab-10 OS=Fasciola gigantica OX=46835 PE=2 SV=1	FASGI	3
247	tr|A0A2H1C0R3|A0A2H1C0R3_FASHE	Uncharacterized protein OS=Fasciola hepatica OX=6192 GN=D915_12098 PE=4 SV=1	FASHE	3	von Willebrand factor A domain-containing protein 5
248	tr|A0A2H1CVG8|A0A2H1CVG8_FASHE	Uncharacterized protein OS=Fasciola hepatica OX=6192 GN=D915_00914 PE=4 SV=1	FASHE	3	Ras protein Ral-A
250	tr|B9UN47|B9UN47_FASHE	Cathepsin L1D OS=Fasciola hepatica OX=6192 PE=2 SV=1	FASHE	3
276	tr|A0A2H1C8G6|A0A2H1C8G6_FASHE	Uncharacterized protein OS=Fasciola hepatica OX=6192 GN=D915_09173 PE=4 SV=1	FASHE	3	Phospholipase
289	tr|A0A2H1CVW3|A0A2H1CVW3_FASHE	Uncharacterized protein OS=Fasciola hepatica OX=6192 GN=D915_00726 PE=3 SV=1	FASHE	3
292	tr|H2KTY8|H2KTY8_CLOSI	Synaptobrevin homolog YKT6 OS=Clonorchis sinensis OX=79923 GN=CLF_106920 PE=3 SV=1	CLOSI	3
294	tr|H2KQU4|H2KQU4_CLOSI	Retinol dehydrogenase 13 OS=Clonorchis sinensis OX=79923 GN=CLF_104716 PE=4 SV=1	CLOSI	3
186	tr|A0A2H1BSE8|A0A2H1BSE8_FASHE	Uncharacterized protein (Fragment) OS=Fasciola hepatica OX=6192 GN=D915_15376 PE=4 SV=1	FASHE	2
212	tr|A0A2H1C7W3|A0A2H1C7W3_FASHE	Mov34/MPN/PAD-1 family protein OS=Fasciola hepatica OX=6192 GN=D915_09381 PE=4 SV=1	FASHE	2	STAM-binding protein A
214	tr|A0A2H1CI23|A0A2H1CI23_FASHE	Uncharacterized protein OS=Fasciola hepatica OX=6192 GN=D915_06243 PE=3 SV=1	FASHE	2	Serpin B
220	tr|A0A183A9F7|A0A183A9F7_9TREM	Dynein light chain OS=Echinostoma caproni OX=27848 GN=ECPE_LOCUS3592 PE=3 SV=1	9TREM	2
222	tr|A0A2H1CI25|A0A2H1CI25_FASHE	L-lactate dehydrogenase OS=Fasciola hepatica OX=6192 GN=D915_05536 PE=3 SV=1	FASHE	2
228	tr|G4VB69|G4VB69_SCHMA	Putative rab5 OS=Schistosoma mansoni OX=6183 GN=Smp_040570.1 PE=4 SV=1	SCHMA	2
236	tr|A0A2H1C5J2|A0A2H1C5J2_FASHE	WD domain, G-beta repeat protein (Fragment) OS=Fasciola hepatica OX=6192 GN=D915_10999 PE=4 SV=1	FASHE	2	actin-interacting protein 1
238	tr|A0A2H1CY76|A0A2H1CY76_FASHE	Uncharacterized protein OS=Fasciola hepatica OX=6192 GN=D915_00704 PE=4 SV=1	FASHE	2
240	tr|A0A2H1CN30|A0A2H1CN30_FASHE	Uncharacterized protein (Fragment) OS=Fasciola hepatica OX=6192 GN=D915_04531 PE=4 SV=1	FASHE	2	RAB3C member RAS oncogene family
242	tr|A0A2H1BTI9|A0A2H1BTI9_FASHE	Uncharacterized protein OS=Fasciola hepatica OX=6192 GN=D915_14804 PE=4 SV=1	FASHE	2
245	tr|A0A2H1C7C6|A0A2H1C7C6_FASHE	Palmitoyltransferase (Fragment) OS=Fasciola hepatica OX=6192 GN=D915_09604 PE=3 SV=1	FASHE	2
254	tr|A0A2H1CJC9|A0A2H1CJC9_FASHE	Ras family protein OS=Fasciola hepatica OX=6192 GN=D915_05074 PE=4 SV=1	FASHE	2	Ras C3 botulinum toxin substrate 1
255	sp|P31670|GST27_FASHE	Glutathione S-transferase class-mu 26 kDa isozyme 47 OS=Fasciola hepatica OX=6192 PE=1 SV=3	FASHE	2
256	tr|A0A2H1CA48|A0A2H1CA48_FASHE	EAP30/Vps36 family protein OS=Fasciola hepatica OX=6192 GN=D915_08555 PE=4 SV=1	FASHE	2
257	tr|A0A2H1CT40|A0A2H1CT40_FASHE	Uncharacterized protein OS=Fasciola hepatica OX=6192 GN=D915_01825 PE=4 SV=1	FASHE	2
263	tr|A0A2H1CSQ5|A0A2H1CSQ5_FASHE	Uncharacterized protein OS=Fasciola hepatica OX=6192 GN=D915_02594 PE=4 SV=1	FASHE	2
264	tr|A0A183AI19|A0A183AI19_9TREM	Uncharacterized protein OS=Echinostoma caproni OX=27848 GN=ECPE_LOCUS6604 PE=4 SV=1	9TREM	2	Dipeptidyl peptidase 2
266	tr|A0A2H1CV68|A0A2H1CV68_FASHE	Uncharacterized protein OS=Fasciola hepatica OX=6192 GN=D915_01857 PE=4 SV=1	FASHE	2	Adaptor protein pacsin
269	tr|A0A2H1CE33|A0A2H1CE33_FASHE	Tumor susceptibility 101 protein OS=Fasciola hepatica OX=6192 GN=D915_07052 PE=4 SV=1	FASHE	2	TSG101
270	tr|A0A2H1C7M0|A0A2H1C7M0_FASHE	Variant SH3 domain protein OS=Fasciola hepatica OX=6192 GN=D915_09479 PE=4 SV=1	FASHE	2	Rho guanine nucleotide exchange factor 37
271	tr|A0A2H1BWL1|A0A2H1BWL1_FASHE	DnaJ domain protein OS=Fasciola hepatica OX=6192 GN=D915_14390 PE=4 SV=1	FASHE	2	DnaJ domain containing protein 4
272	tr|A0A183A635|A0A183A635_9TREM	Uncharacterized protein OS=Echinostoma caproni OX=27848 GN=ECPE_LOCUS2420 PE=4 SV=1	9TREM	2	N-myc downstream regulated
274	tr|A0A2H1CDM3|A0A2H1CDM3_FASHE	Uncharacterized protein OS=Fasciola hepatica OX=6192 GN=D915_07238 PE=4 SV=1	FASHE	2	Multivesicular body subunit 12B
280	tr|A0A183AI33|A0A183AI33_9TREM	Uncharacterized protein OS=Echinostoma caproni OX=27848 GN=ECPE_LOCUS6618 PE=4 SV=1	9TREM	2	Tubulin polymerization-promoting protein
281	tr|G4LZZ8|G4LZZ8_SCHMA	Ubiquitin conjugating enzyme E2, putative OS=Schistosoma mansoni OX=6183 GN=Smp_067990.4 PE=3 SV=1	SCHMA	2
282	tr|A0A2H1CVT3|A0A2H1CVT3_FASHE	EF hand (Fragment) OS=Fasciola hepatica OX=6192 GN=D915_00783 PE=4 SV=1	FASHE	2	Calmodulin-4
283	tr|A0A2H1C5T3|A0A2H1C5T3_FASHE	Arp2/3 complex 34 kDa subunit OS=Fasciola hepatica OX=6192 GN=D915_10227 PE=3 SV=1	FASHE	2
284	tr|A1Z1S8|A1Z1S8_9TREM	VASA3n OS=Paragonimus westermani OX=34504 GN=vasa3n PE=2 SV=1	9TREM	2
285	tr|A0A2H1BXV4|A0A2H1BXV4_FASHE	T-complex protein 1, zeta subunit OS=Fasciola hepatica OX=6192 GN=D915_13152 PE=3 SV=1	FASHE	2
286	tr|A0A183ANW5|A0A183ANW5_9TREM	Histone H4 OS=Echinostoma caproni OX=27848 GN=ECPE_LOCUS8650 PE=3 SV=1	9TREM	2
287	tr|A0A2H1CN09|A0A2H1CN09_FASHE	Innexin OS=Fasciola hepatica OX=6192 GN=inx PE=3 SV=1	FASHE	2
288	tr|A0A2H1BS80|A0A2H1BS80_FASHE	Glycosyl hydrolase, family 31 (Fragment) OS=Fasciola hepatica OX=6192 GN=D915_15654 PE=3 SV=1	FASHE	2
291	tr|A0A2H1BUB8|A0A2H1BUB8_FASHE	ADP-ribosylation factor family protein OS=Fasciola hepatica OX=6192 GN=D915_15359 PE=3 SV=1	FASHE	2
293	tr|A0A2H1C1G4|A0A2H1C1G4_FASHE	Ras family protein OS=Fasciola hepatica OX=6192 GN=D915_11822 PE=4 SV=1	FASHE	2	Rho GTP binding protein RhoG
298	tr|A0A183B470|A0A183B470_9TREM	Kinesin-like protein OS=Echinostoma caproni OX=27848 GN=ECPE_LOCUS14005 PE=3 SV=1	9TREM	2
299	tr|A0A2H1CXT6|A0A2H1CXT6_FASHE	CS domain protein OS=Fasciola hepatica OX=6192 GN=D915_16118 PE=4 SV=1	FASHE	2	Cysteine and histidine-rich domain-containing protein 1
300	tr|A0A2H1CGC1|A0A2H1CGC1_FASHE	Uncharacterized protein OS=Fasciola hepatica OX=6192 GN=D915_06281 PE=4 SV=1	FASHE	2	WW domain-binding protein 2
307	tr|A0A183W458|A0A183W458_TRIRE	Uncharacterized protein OS=Trichobilharzia regenti OX=157069 GN=TRE_LOCUS7280 PE=4 SV=1	TRIRE	2	putative anoctamin
309	tr|A0A2H1C9D2|A0A2H1C9D2_FASHE	Uncharacterized protein OS=Fasciola hepatica OX=6192 GN=D915_08830 PE=4 SV=1	FASHE	2	Lysosomal acid phosphatase
310	tr|A0A2H1BU68|A0A2H1BU68_FASHE	Translationally controlled tumor protein OS=Fasciola hepatica OX=6192 GN=D915_15650 PE=3 SV=1	FASHE	2
311	tr|G7YHP4|G7YHP4_CLOSI	Calpain OS=Clonorchis sinensis OX=79923 GN=CLF_108143 PE=3 SV=1	CLOSI	2
312	tr|A0A2H1CE76|A0A2H1CE76_FASHE	Uncharacterized protein OS=Fasciola hepatica OX=6192 GN=D915_06990 PE=4 SV=1	FASHE	2	Ubiquitin protein ligase BRE1
313	tr|A0A2H1BZM1|A0A2H1BZM1_FASHE	Uncharacterized protein OS=Fasciola hepatica OX=6192 GN=D915_12523 PE=4 SV=1	FASHE	2
316	tr|A0A2H1BW14|A0A2H1BW14_FASHE	Uncharacterized protein OS=Fasciola hepatica OX=6192 GN=D915_13843 PE=4 SV=1	FASHE	2
328	tr|A0A2H1C6X0|A0A2H1C6X0_FASHE	Uncharacterized protein OS=Fasciola hepatica OX=6192 GN=D915_09767 PE=4 SV=1	FASHE	2	Solute carrier family 12 member 9
372	tr|A0A2H1CBF7|A0A2H1CBF7_FASHE	MFS transporter, SP family OS=Fasciola hepatica OX=6192 GN=D915_08042 PE=3 SV=1	FASHE	2
373	tr|A5X483|A5X483_FASHE	Cathepsin L2 (Fragment) OS=Fasciola hepatica OX=6192 PE=2 SV=1	FASHE	2
447	tr|E3UZI6|E3UZI6_FASGI	AQP-1 OS=Fasciola gigantica OX=46835 GN=AQP-1 PE=2 SV=1	FASGI	2
451	tr|A0A2H1C2K3|A0A2H1C2K3_FASHE	SNF7 family protein OS=Fasciola hepatica OX=6192 GN=D915_11389 PE=3 SV=1	FASHE	2
290	tr|A0A183AWH3|A0A183AWH3_9TREM	Phosphoglycerate mutase OS=Echinostoma caproni OX=27848 GN=ECPE_LOCUS11308 PE=3 SV=1	9TREM	2
