# Supplementary material for: Extracellular vesicles from the trematodes Fasciola hepatica and Dicrocoelium dendriticum trigger different responses in human THP‐1 macrophages
Source: J Extracell Vesicles. 2023 Apr 19;12(4):e12317. doi: 10.1002/jev2.12317 (PMC10114103; doi:10.1002/jev2.12317)
Supplement: Supplementary file 2 — Supplementary Table 2. List of proteins identified in Dicrocoelium dendriticum EVs by LC‐MS/MS. [file JEV2-12-e12317-s003.xlsx]

## Sheet: Hoja1
Supplementary Table 2. List of proteins identified in Dicrocoelium dendriticum EVs by LC-MS/MS.
N	Accession	Name	Species	Peptides(95%)	Blastp (NCBI homology)
4	tr|A0A4S2LDD5|A0A4S2LDD5_OPIFE	Sodium/potassium-transporting ATPase subunit alpha OS=Opisthorchis felineus OX=147828 GN=CRM22_008053 PE=3 SV=1	OPIFE	22
1	tr|A0A5J4NYB4|A0A5J4NYB4_9TREM	Sodium/potassium-transporting ATPase subunit alpha OS=Paragonimus westermani OX=34504 GN=DEA37_0011892 PE=3 SV=1	9TREM	20
2	tr|A0A4Z2DUG9|A0A4Z2DUG9_SCHJA	Actin-1 OS=Schistosoma japonicum OX=6182 GN=EWB00_004876 PE=3 SV=1	SCHJA	20
23	tr|A0A4S2LD35|A0A4S2LD35_OPIFE	Uncharacterized protein OS=Opisthorchis felineus OX=147828 GN=CRM22_008170 PE=3 SV=1	OPIFE	18	Actin
3	tr|A0A419PJN3|A0A419PJN3_CLOSI	Heat shock cognate 71 kDa protein OS=Clonorchis sinensis OX=79923 GN=Hspa8 PE=4 SV=1	CLOSI	7
5	tr|A0A074ZYC4|A0A074ZYC4_9TREM	Uncharacterized protein OS=Opisthorchis viverrini OX=6198 GN=T265_01853 PE=4 SV=1	9TREM	7
6	tr|A0A1S8WNK7|A0A1S8WNK7_9TREM	Elongation factor 1-alpha (Fragment) OS=Opisthorchis viverrini OX=6198 GN=X801_08189 PE=3 SV=1	9TREM	6
7	tr|V9LL52|V9LL52_CLOSI	Polyubiquitin OS=Clonorchis sinensis OX=79923 PE=2 SV=1	CLOSI	5
8	tr|A0A183AAI6|A0A183AAI6_9TREM	Uncharacterized protein OS=Echinostoma caproni OX=27848 GN=ECPE_LOCUS3971 PE=3 SV=1	9TREM	5	Phosphoenolpyruvate carboxykinase (GTP)
9	tr|Q5D9K2|Q5D9K2_SCHJA	SJCHGC09130 protein OS=Schistosoma japonicum OX=6182 PE=2 SV=1	SCHJA	4
10	tr|A0A5J4NX87|A0A5J4NX87_9TREM	Ras-related protein Rap-1B OS=Paragonimus westermani OX=34504 GN=DEA37_0013136 PE=4 SV=1	9TREM	4
13	tr|A0A504YTT9|A0A504YTT9_FASGI	Rab protein 8 OS=Fasciola gigantica OX=46835 GN=FGIG_03088 PE=4 SV=1	FASGI	4
26	tr|A0A5J4NZC6|A0A5J4NZC6_9TREM	Creatine kinase OS=Paragonimus westermani OX=34504 GN=DEA37_0002063 PE=3 SV=1	9TREM	4
11	tr|G7Y2I9|G7Y2I9_CLOSI	Heat shock protein HSP 90-alpha 1 OS=Clonorchis sinensis OX=79923 GN=hsp90a.1 PE=3 SV=1	CLOSI	3
12	tr|Q9GSS8|Q9GSS8_SCHMA	Histone H4 (Fragment) OS=Schistosoma mansoni OX=6183 PE=3 SV=1	SCHMA	3
14	tr|A0A5J4P3R6|A0A5J4P3R6_9TREM	CRAL-TRIO domain-containing protein OS=Paragonimus westermani OX=34504 GN=DEA37_0006189 PE=4 SV=1	9TREM	3	Alpha-tocopherol transfer protein
17	tr|Q5DGT3|Q5DGT3_SCHJA	Histone H2B OS=Schistosoma japonicum OX=6182 PE=2 SV=1	SCHJA	3
18	tr|Q86ES9|Q86ES9_SCHJA	Clone ZZD1461 mRNA sequence OS=Schistosoma japonicum OX=6182 PE=2 SV=1	SCHJA	3
19	tr|A0A5J4NVN2|A0A5J4NVN2_9TREM	Phospholipid-transporting ATPase OS=Paragonimus westermani OX=34504 GN=DEA37_0009197 PE=3 SV=1	9TREM	3
20	tr|A0A5J4NRU9|A0A5J4NRU9_9TREM	p21-activated kinase 1 OS=Paragonimus westermani OX=34504 GN=DEA37_0010639 PE=3 SV=1	9TREM	3
24	tr|A0A5J4NFB0|A0A5J4NFB0_9TREM	Ras protein family, member A (Fragment) OS=Paragonimus westermani OX=34504 GN=DEA37_0014691 PE=4 SV=1	9TREM	3
25	tr|G7YBI1|G7YBI1_CLOSI	Ras-related C3 botulinum toxin substrate 1 OS=Clonorchis sinensis OX=79923 GN=Rac1 PE=4 SV=1	CLOSI	3
61	tr|G7YA46|G7YA46_CLOSI	Calmodulin OS=Clonorchis sinensis OX=79923 GN=CLF_103652 PE=4 SV=1	CLOSI	3
15	tr|A0A504Z6J5|A0A504Z6J5_FASGI	Receptor Mediated Endocytosis OS=Fasciola gigantica OX=46835 GN=FGIG_02145 PE=3 SV=1	FASGI	2
16	tr|A0A5J4NCP7|A0A5J4NCP7_9TREM	V-type H+-transporting ATPase subunit a OS=Paragonimus westermani OX=34504 GN=DEA37_0005583 PE=4 SV=1	9TREM	2
21	tr|G7YT28|G7YT28_CLOSI	NEDD4-like E3 ubiquitin-protein ligase WWP1 OS=Clonorchis sinensis OX=79923 GN=CLF_109986 PE=4 SV=1	CLOSI	2
22	tr|A0A5J4P3D0|A0A5J4P3D0_9TREM	ATP-binding cassette, subfamily B (MDR/TAP), member 1 OS=Paragonimus westermani OX=34504 GN=DEA37_0005410 PE=4 SV=1	9TREM	2
27	tr|G7Y864|G7Y864_CLOSI	Synaptotagmin-like protein 4 OS=Clonorchis sinensis OX=79923 GN=CLF_102587 PE=4 SV=1	CLOSI	2
28	tr|H2KTH2|H2KTH2_CLOSI	Tubulin alpha chain OS=Clonorchis sinensis OX=79923 GN=CLF_103330 PE=3 SV=1	CLOSI	2
32	tr|A0A5J4NJG3|A0A5J4NJG3_9TREM	Annexin OS=Paragonimus westermani OX=34504 GN=DEA37_0007646 PE=3 SV=1	9TREM	2
35	tr|A0A5J4NRC0|A0A5J4NRC0_9TREM	Translation initiation factor 2 subunit 2 OS=Paragonimus westermani OX=34504 GN=DEA37_0008425 PE=4 SV=1	9TREM	2
41	tr|A5A6F7|A5A6F7_SCHHA	Calpain OS=Schistosoma haematobium OX=6185 PE=2 SV=1	SCHHA	2
46	tr|G7YD93|G7YD93_CLOSI	Fructose-bisphosphate aldolase OS=Clonorchis sinensis OX=79923 GN=CLF_105235 PE=3 SV=1	CLOSI	2
48	tr|A0A183A729|A0A183A729_9TREM	Uncharacterized protein OS=Echinostoma caproni OX=27848 GN=ECPE_LOCUS2764 PE=4 SV=1	9TREM	2	Uncharacterized protein
49	tr|A0A5J4NK63|A0A5J4NK63_9TREM	NEDD4-like E3 ubiquitin-protein ligase WWP1 (Fragment) OS=Paragonimus westermani OX=34504 GN=DEA37_0001019 PE=4 SV=1	9TREM	2
51	tr|A0A5J4P3F1|A0A5J4P3F1_9TREM	ATP-binding cassette, subfamily B (MDR/TAP), member 1 OS=Paragonimus westermani OX=34504 GN=DEA37_0005407 PE=4 SV=1	9TREM	2
29	tr|A0A5J4P110|A0A5J4P110_9TREM	Otoferlin OS=Paragonimus westermani OX=34504 GN=DEA37_0011138 PE=4 SV=1	9TREM	1
30	tr|Q5DBH6|Q5DBH6_SCHJA	SJCHGC00707 protein OS=Schistosoma japonicum OX=6182 PE=2 SV=1	SCHJA	1
31	tr|G7YC01|G7YC01_CLOSI	Histone H3 OS=Clonorchis sinensis OX=79923 GN=CLF_104603 PE=3 SV=1	CLOSI	1
33	tr|A0A4S2LWX6|A0A4S2LWX6_OPIFE	Uncharacterized protein OS=Opisthorchis felineus OX=147828 GN=CRM22_004460 PE=4 SV=1	OPIFE	1	Major vault protein
34	tr|Q5FYA5|Q5FYA5_SCHHA	Tubulin beta chain OS=Schistosoma haematobium OX=6185 PE=2 SV=1	SCHHA	1
36	tr|A0A3R7CAG4|A0A3R7CAG4_CLOSI	Ras-related protein OS=Clonorchis sinensis OX=79923 GN=MRAS PE=4 SV=1	CLOSI	1
37	tr|Q5DG45|Q5DG45_SCHJA	EH domain-containing protein isoform 1 (Fragment) OS=Schistosoma japonicum OX=6182 GN=Ehd4 PE=2 SV=1	SCHJA	1
38	tr|A0A4E0S0Z4|A0A4E0S0Z4_FASHE	Annexin OS=Fasciola hepatica OX=6192 GN=D915_003086 PE=3 SV=1	FASHE	1
39	tr|A0A5J4NWF7|A0A5J4NWF7_9TREM	Charged multivesicular body protein 1 OS=Paragonimus westermani OX=34504 GN=DEA37_0005252 PE=4 SV=1	9TREM	1
40	tr|A0A5J4N8V5|A0A5J4N8V5_9TREM	Glyceraldehyde-3-phosphate dehydrogenase OS=Paragonimus westermani OX=34504 GN=DEA37_0012174 PE=3 SV=1	9TREM	1
42	tr|A0A4S2L383|A0A4S2L383_OPIFE	Serine/threonine-protein phosphatase OS=Opisthorchis felineus OX=147828 GN=CRM22_009995 PE=3 SV=1	OPIFE	1
43	tr|A0A4E0RX62|A0A4E0RX62_FASHE	Programmed cell death 6-interacting protein OS=Fasciola hepatica OX=6192 GN=D915_006038 PE=4 SV=1	FASHE	1	Alix
44	tr|A0A3P8GTA2|A0A3P8GTA2_9TREM	EF-hand domain-containing protein OS=Echinostoma caproni OX=27848 GN=ECPE_LOCUS15015 PE=4 SV=1	9TREM	1
45	tr|A0A183MVX6|A0A183MVX6_9TREM	Uncharacterized protein OS=Schistosoma margrebowiei OX=48269 GN=SMRZ_LOCUS20201 PE=3 SV=1	9TREM	1
47	tr|A0A4S2L973|A0A4S2L973_OPIFE	Uncharacterized protein OS=Opisthorchis felineus OX=147828 GN=CRM22_009033 PE=4 SV=1	OPIFE	1
50	tr|A0A1S8X4D0|A0A1S8X4D0_9TREM	BRO1-like domain protein OS=Opisthorchis viverrini OX=6198 GN=X801_02522 PE=4 SV=1	9TREM	1
52	tr|A0A4S2LDJ0|A0A4S2LDJ0_OPIFE	Uncharacterized protein OS=Opisthorchis felineus OX=147828 GN=CRM22_007945 PE=4 SV=1	OPIFE	1
53	tr|G7Y8R6|G7Y8R6_CLOSI	Syntaxin 1A OS=Clonorchis sinensis OX=79923 GN=CLF_102913 PE=3 SV=1	CLOSI	1
54	tr|A0A5J4NXW0|A0A5J4NXW0_9TREM	Ras-related protein Ral-A OS=Paragonimus westermani OX=34504 GN=DEA37_0001123 PE=4 SV=1	9TREM	1
55	tr|Q9Y0H2|Q9Y0H2_FASHE	Tegumental antigen OS=Fasciola hepatica OX=6192 GN=T1 PE=2 SV=1	FASHE	1
56	tr|Q8I8A0|Q8I8A0_SCHMA	Putative rho3 GTPase OS=Schistosoma mansoni OX=6183 GN=Rho3 PE=2 SV=1	SCHMA	1
57	tr|Q86DW6|Q86DW6_SCHJA	Hydroxyacylglutathione hydrolase OS=Schistosoma japonicum OX=6182 GN=hagh PE=2 SV=1	SCHJA	1
58	tr|H2KVM0|H2KVM0_CLOSI	CRAL-TRIO domain-containing protein C365.01 OS=Clonorchis sinensis OX=79923 GN=SFH1 PE=4 SV=1	CLOSI	1
59	tr|H2KVA9|H2KVA9_CLOSI	Hepatocyte growth factor-regulated tyrosine kinase substrate OS=Clonorchis sinensis OX=79923 GN=CLF_111717 PE=4 SV=1	CLOSI	1
60	tr|H2KQJ3|H2KQJ3_CLOSI	Long-chain-fatty-acid--CoA ligase 5 OS=Clonorchis sinensis OX=79923 GN=CLF_104072 PE=4 SV=1	CLOSI	1
62	tr|G4V8X9|G4V8X9_SCHMA	Putative heat shock protein OS=Schistosoma mansoni OX=6183 GN=Smp_049270 PE=3 SV=1	SCHMA	1
63	tr|C1LHI1|C1LHI1_SCHJA	Cell cycle control protein OS=Schistosoma japonicum OX=6182 GN=EWB00_005356 PE=2 SV=1	SCHJA	1
64	tr|A0A5J4P2F4|A0A5J4P2F4_9TREM	6-phosphogluconate dehydrogenase OS=Paragonimus westermani OX=34504 GN=DEA37_0010439 PE=4 SV=1	9TREM	1
65	tr|A0A5J4NVU0|A0A5J4NVU0_9TREM	Malate dehydrogenase OS=Paragonimus westermani OX=34504 GN=DEA37_0012094 PE=3 SV=1	9TREM	1
66	tr|A0A5J4NVM9|A0A5J4NVM9_9TREM	Serine/threonine-protein kinase SRPK2 OS=Paragonimus westermani OX=34504 GN=DEA37_0005799 PE=4 SV=1	9TREM	1
67	tr|A0A5J4NF81|A0A5J4NF81_9TREM	Palmitoyltransferase OS=Paragonimus westermani OX=34504 GN=DEA37_0005376 PE=3 SV=1	9TREM	1
68	tr|A0A5J4NAE8|A0A5J4NAE8_9TREM	E3 ubiquitin-protein ligase EDD1 (Fragment) OS=Paragonimus westermani OX=34504 GN=DEA37_0003988 PE=4 SV=1	9TREM	1
69	tr|A0A5J4N776|A0A5J4N776_9TREM	Carbonyl reductase 1 OS=Paragonimus westermani OX=34504 GN=DEA37_0006133 PE=4 SV=1	9TREM	1
70	tr|A0A5J4N4S7|A0A5J4N4S7_9TREM	Synaptotagmin-2 OS=Paragonimus westermani OX=34504 GN=DEA37_0007427 PE=4 SV=1	9TREM	1
71	tr|A0A5J4N4L2|A0A5J4N4L2_9TREM	Parvin OS=Paragonimus westermani OX=34504 GN=DEA37_0000113 PE=4 SV=1	9TREM	1
72	tr|A0A504Z4Y1|A0A504Z4Y1_FASGI	Charged multivesicular body protein 2a OS=Fasciola gigantica OX=46835 GN=FGIG_07310 PE=4 SV=1	FASGI	1
73	tr|A0A430QS09|A0A430QS09_SCHBO	Tubulin polyglutamylase TTLL6/13 OS=Schistosoma bovis OX=6184 GN=DC041_0001267 PE=4 SV=1	SCHBO	1
74	tr|A0A419PSZ0|A0A419PSZ0_CLOSI	Exosome complex component RRP40 OS=Clonorchis sinensis OX=79923 GN=EXOSC3 PE=4 SV=1	CLOSI	1
75	tr|A0A183WCT2|A0A183WCT2_TRIRE	Uncharacterized protein OS=Trichobilharzia regenti OX=157069 GN=TRE_LOCUS9935 PE=3 SV=1	TRIRE	1
76	tr|A0A183AC29|A0A183AC29_9TREM	ADF-H domain-containing protein OS=Echinostoma caproni OX=27848 GN=ECPE_LOCUS4514 PE=3 SV=1	9TREM	1
77	tr|A0A5J4NUJ7|A0A5J4NUJ7_9TREM	MIT domain-containing protein (Fragment) OS=Paragonimus westermani OX=34504 GN=DEA37_0013417 PE=4 SV=1	9TREM	1
78	tr|A0A183ADR0|A0A183ADR0_9TREM	Uncharacterized protein OS=Echinostoma caproni OX=27848 GN=ECPE_LOCUS5095 PE=3 SV=1	9TREM	1
79	tr|G7YF16|G7YF16_CLOSI	Voltage-dependent calcium channel subunit alpha-2/delta-1 (Fragment) OS=Clonorchis sinensis OX=79923 GN=CLF_106362 PE=4 SV=1	CLOSI	1
80	tr|A0A5J4NFF6|A0A5J4NFF6_9TREM	Elongation factor 2 OS=Paragonimus westermani OX=34504 GN=DEA37_0001767 PE=4 SV=1	9TREM	1
81	tr|G4VPK3|G4VPK3_SCHMA	Putative liquid facets OS=Schistosoma mansoni OX=6183 GN=Smp_031100 PE=4 SV=1	SCHMA	1
82	tr|Q5BRN1|Q5BRN1_SCHJA	GTP-binding nuclear protein (Fragment) OS=Schistosoma japonicum OX=6182 PE=2 SV=2	SCHJA	1
83	tr|G7Y8V7|G7Y8V7_CLOSI	Eukaryotic translation initiation factor 1A OS=Clonorchis sinensis OX=79923 GN=EIF1AX PE=3 SV=1	CLOSI	1
84	tr|G4VDW6|G4VDW6_SCHMA	Putative leucyl-tRNA synthetase OS=Schistosoma mansoni OX=6183 GN=Smp_122780 PE=3 SV=1	SCHMA	1
85	tr|A0A5J4NZW9|A0A5J4NZW9_9TREM	Annexin OS=Paragonimus westermani OX=34504 GN=DEA37_0014403 PE=3 SV=1	9TREM	1
86	tr|H2KSB5|H2KSB5_CLOSI	Uncharacterized protein OS=Clonorchis sinensis OX=79923 GN=CLF_108739 PE=4 SV=1	CLOSI	1
87	tr|A0A504ZA08|A0A504ZA08_FASGI	Ezrin-moesin-radixin OS=Fasciola gigantica OX=46835 GN=FGIG_06080 PE=4 SV=1	FASGI	1
